# Supplementary material for: Antimicrobial Dispensing Practices during COVID-19 and the Implications for Pakistan
Source: Antibiotics (Basel). 2023 Jun 6;12(6):1018. doi: 10.3390/antibiotics12061018 (PMC10294926; doi:10.3390/antibiotics12061018)
Supplement: Supplementary file 1 [file antibiotics-12-01018-s001.zip]

Archive with 1 entries (1 files):
- antibiotics-2390479-supplementary.pdf
